# Supplementary material for: Secondary Metabolites with Herbicidal and Antifungal Activities from Marine-Derived Fungus Alternaria iridiaustralis
Source: J Fungi (Basel). 2023 Jun 29;9(7):716. doi: 10.3390/jof9070716 (PMC10381437; doi:10.3390/jof9070716)
Supplement: Supplementary file 1 [file jof-09-00716-s001.zip]

Archive with 1 entries (1 files):
- jof-2425881-supplementary.pdf
